# Supplementary material for: Optimized testing strategy for the diagnosis of GAA-FGF14 ataxia/spinocerebellar ataxia 27B
Source: Sci Rep. 2023 Jun 15;13:9737. doi: 10.1038/s41598-023-36654-8 (PMC10272173; doi:10.1038/s41598-023-36654-8)
Supplement: Supplementary file 2 — Supplementary Information 2. [file 41598_2023_36654_MOESM2_ESM.xlsx]

## Sheet: Feuil1
Patient ID	Cohort	Sex (M-Male; F-Female)	Expansion size (repeat count)	Episodic Onset (0-no; 1-yes)	Age at onset of episodic symptoms (years)	Age at onset of permanent ataxia (years)	Inheritance	Alcohol intolerance (0-no; 1-yes)	Nystagmus (0-no; 1-yes)	Episodic diplopia or visual blurring (0-no; 1-yes)	Gait ataxia (0-no; 1-yes)	Appendicular ataxia (0-no; 1-yes)	Cerebellar dysarthria (0-no; 1-yes)	Vertigo / dizziness (0-no; 1-yes)	Cerebellar atrophy on MRI (0-no; 1-yes)
PI	French-Canadian	F	313	1	50	57	Familial	NA	1	0	1	1	0	1	0
PII	French-Canadian	M	376	0		30	Familial	1	1	0	1	1	1	0	1
PIII	French-Canadian	M	508	1	30	36	Familial	1	1	1	1	1	1	0	1
PIV	French-Canadian	M	265	1	53	63	Familial	1	1	1	1	1	1	1	1
PV	French-Canadian	M	288	1	64	68	Familial	0	1	1	1	1	1	1	0
PVI	French-Canadian	F	274	1	61	64	Familial	0	1	1	1	1	1	0	0
PVII	French-Canadian	F	294	1	60	70	Familial	0	1	1	1	1	1	0	1
PVIII	French-Canadian	M	295	0		62	Sporadic	1	1	1	1	1	1	1	1
PIX	French-Canadian	F	334	1	56	58	Sporadic	NA	1	1	1	1	0	NA	1
PX	French-Canadian	F	264	1	50	68	Sporadic	NA	0	1	1	1	0	0	1
PXI	French-Canadian	M	282	0		70	Familial	0	1	0	1	1	0	0	0
PXII	French-Canadian	F	285	0		56	Familial	1	0	0	1	1	0	0	NA
PXIII	French-Canadian	M	397	0		60	Familial	0	1	1	1	0	0	1	1
PXIV	French-Canadian	M	392	1	61	61	Familial	NA	1	0	1	1	0	0	0
PXV	French-Canadian	M	389	1	40	45	Familial	1	1	1	0	1	0	0	0
PXVI	French-Canadian	F	357	1	60	62	Familial	0	1	1	1	1	0	0	1
PXVII	French-Canadian	M	369	1	51	55	Familial	1	1	1	1	1	0	1	0
PXVIII	French-Canadian	M	437	1	62	67	Sporadic	0	1	1	1	1	0	1	0
PXIX	French-Canadian	M	333	0		67	Sporadic	1	1	1	1	1	0	0	1
PXX	French-Canadian	F	326	1	60	62	Familial	0	1	1	1	0	0	1	1
PXXI	French-Canadian	F	394	1	NA	60	Familial	NA	1	NA	1	NA	NA	NA	NA
PXXII	French-Canadian	M	392	1	50	50	Familial	1	1	0	1	1	1	0	1
PXXIII	French	M	370	1	50	NA	Familial	1	1	1	1	1	1	0	1
PXXIV	French	F	492	1	62	63	Familial	1	0	1	1	1	0	1	1
PXXV	French	F	369	1	71	75	Familial	1	1	1	1	1	0	1	0
PXXVI	French	M	319	1	69	70	Sporadic	NA	0	0	1	1	1	1	NA
PXXVII	French	F	550	0		58	Familial	1	0	1	1	1	0	0	0
PXXVIII	French	F	313	1	70	75	Sporadic	NA	1	0	1	1	1	0	0
PXXIX	French	F	467	1	76	79	Familial	0	1	0	1	1	1	0	NA
PXXX	French	M	510	1	55	NA	Familial	1	1	1	1	1	1	1	0
PXXXI	French	F	280	0		52	Familial	0	1	0	1	1	1	0	1
PXXXII	French	M	417	1	62	NA	Sporadic	0	1	NA	1	0	0	1	0
PXXXIII	French	F	259	0		55	Sporadic	NA	1	NA	1	1	1	NA	1
